# Supplementary material for: Periostin as a Tissue and Urinary Biomarker of Renal Injury in Type 2 Diabetes Mellitus
Source: PLoS One. 2015 Apr 17;10(4):e0124055. doi: 10.1371/journal.pone.0124055 (PMC4401767; doi:10.1371/journal.pone.0124055)
Supplement: S1 Dataset — Data from urine periostin measurements. (XLS) [file pone.0124055.s001.xls]

## Sheet: data นพ.สุรัตน์
spss	Code	ระยะเวลาการเป็นเบาหวาน	Albumin_4gr	SEX	Age	weightกก	heightซม	BMI	Systolicbloodpressure	diastolicbloodpressure	เบาหวาน	ความดัน	ไขมันสูง	หัวใจ	ไต	บุหรี่	สุรา	MAU.Umgl	Glumgdl	A1C	BUNmgdl	Creatmgdl	Cholmgdl	HDLmgdl	LDLmgdl	TGmgdl	urinemicroalbumincreatinineratio	urinecrmgdl	urineperiostincrngmg	urineperiostincrpgmg	Urine_periostin_edit	GFR_EPI
1	SN004	0	Control	Female	49	63			144	94	0	0	0	0	0	0	0	0	83		14.3	0.8	217	72	138	91	0	68.5	6.38692	6386.92		86.8487
2	SN007	0	Control	Female	44	80	158	32.0461	119	87	0	0	0	0	0	0	0	5.6	89		6.5	0.6	213	50	148	116	2.3	238.7	0.760338	760.338	760.338	111.213
3	SN011	0	Control	Male	39	76	171	25.9909	126	86	0	0	0	0	0	0	0	1.1	97	5.6	17	0.9	156	41	102	120	0.8	145.5	0.19805	198.05	198.05	107.211
4	SN013	0	Control	Female	40	81.7	165	30.0092	129	77	0	0	0	0	0	0	0	31.1	86		13.3	0.6	181	58	117	73	0.06	138.9	3.27785	3277.85		114.382
5	SN014	0	Control	Female	37	66.5	162	25.3391	143	96	0	0	0	0	0	0	0	12	91	5.4	9	0.7	213	82	134	69	5.5	218.1	0.963573	963.573	963.573	111.041
6	SN015	0	Control	Female	45	68.4	159	27.0559	139	76	0	0	0	0	0	0	0	5.4	112		6.8	0.7	224	48	160	163	2.8	195.2	1.63141	1631.41	1631.41	104.973
7	SN016	0	Control	Female	47	59.3	153	25.3321	119	72	0	0	0	0	0	0	0	6.5	98		12	0.7	200	48	143	94	4	160.9	3.28315	3283.15		103.509
8	SN021	0	Control	Female	39		163		137	75	0	0	0	0	0	0	0	0	84		15.4	0.7	167	47	112	158	0	80	8.035	8035		109.492
9	SN022	0	Control	Female	35		156		116	71	0	0	0	0	0	0	0	0.8	91		10.5	0.6	151	52	90	80	1.1	69.6	2.02109	2021.09	2021.09	118.471
10	SN023	0	Control	Female	48	58	152	25.1039	136	82	0	0	0	0	0	0	0	1.1	78	4.8	12.3	0.7	188	63	121	56	1.4	79.4	2.11063	2110.63	2110.63	102.784
11	SN024	0	Control	Female	41	77.3	157	31.3603	124	92	0	0	0	0	0	0	0	7.3	93		5.8	0.7	166	65	96	85	3.2	231.4	1.37619	1376.19	1376.19	107.965
12	SN028	0	Control	Male	36	64.85	150	28.8222	127	78	0	0	0	0	0	0	0	14.3	97	5.5	14.8	1	166	49	96	234	5.5	260.6	0.86297	862.97	862.97	96.3987
13	SN030	0	Control	Female	47	64.85	150	28.8222	129	76	0	0	0	0	0	0	0	7.6	99		9.4	0.6	179	41	125	140	16.5	46	8.74982	8749.82		108.894
14	SN031	0	Control	Female	49	69.3	155	28.845	128	80	0	0	0	0	0	0	0	12.6	95		6.6	0.6	168	41	112	173	9.9	126.9	2.76948	2769.48		107.375
15	SN032	0	Control	Female	40	72.25	162	27.5301	117	65	0	0	0	0	0	0	0	12.2	94		11.4	0.7	178	34	133	90	4.2	294.9	2.44937	2449.37		108.726
16	SN033	0	Control	Female	44	71.6	152	30.9903	131	85	0	0	0	0	0	0	0	8	96		14.9	0.6	201	49	138	111	8.7	92.2	7.39974	7399.74		111.213
17	SN038	0	Control	Female	46	77	164	28.6288	137	88	0	0	0	0	0	0	0	11.7	95	4.8	9.6	0.6	184	34	114	322	12.2	96.1	2.03628	2036.28	2036.28	109.661
18	SN042	0	Control	Male	40	77.15	165	28.3379	127	82	0	0	0	0	0	0	0	0.3	85		11.2	1.1	147	38	87	221	0.8	37.5	10.274	10274		83.5265
19	SN044	0	Control	Female	37	69.15	158	27.6999	154	99	0	0	0	0	0	0	0	35.8	78		8.2	0.7	220	53	145	161	13	275.6	0.710038	710.038	710.038	111.041
20	SN047	0	Control	Male	36	90.6	168	32.1003	147	107	0	0	0	0	0	0	0	15	95		8	1	182	31	129	160	5.3	284.8	0.278493	278.493	278.493	96.3987
21	SN063	0	Control	Female	40	64.5	150	28.6667	123	80	0	0	0	0	0	0	0	10.7	87	5.2	11.7	0.8	206	41	153	147	4.9	219.2	0.311215	311.215	311.215	92.5167
22	SN064	0	Control	Female	41	58.35	150	25.9333	125	74	0	0	0	0	0	0	0	8.7	81		9.7	0.9	216	74	135	62	4	216.5	1.77957	1779.57	1779.57	79.6757
23	SN069	0	Control	Female	47	65	160	25.3906	136	94	0	0	0	0	0	0	0	15.9	102		8.6	0.8	151	50	85	117	13.5	118	6.81527	6815.27		88.0775
24	SN072	0	Control	Male	47	92.7	178	29.2577	131	81	0	0	0	0	0	0	0	0.6	81		11.2	1.1	155	41	91	181	0.6	104.7	6.13945	6139.45		79.5187
25	SN078	0	Control	Male	36		171		138	96	0	0	0	0	0	0	0	5.5	90		11.9	1.2	225	42	155	247	2.7	203.4	1.97882	1978.82	1978.82	77.3288
26	SN081	0	Control	Female	48				126	70	0	0	0	0	0	0	0	4.7	82		14.8	0.7	209	69	127	62	2.6	182.3	1.31586	1315.86	1315.86	102.784
27	SN082	0	Control	Male	48	87.6	177	27.9613	146	85	0	0	0	0	0	0	0	56.5	87		10.8	1.1	233	32	165	180	13.4	421	0.53418	534.18	534.18	78.9621
28	SN085	0	Control	Female	45	70.55	160	27.5586	121	80	0	0	0	0	0	0	0	8.3	83		13.1	0.7	253	61	168	143	5.3	156.2	1.34542	1345.42	1345.42	104.973
29	SN086	0	Control	Male	39	85.3	176	27.5374	127	71	0	0	0	0	0	0	0	3.4	94	5.5	14.1	0.9	240	24	109	797	2.7	128.1	3.14201	3142.01		107.211
30	SN087	0	Control	Female	36	46	155	19.1467	114	67	0	0	0	0	0	0	0	1	94		9.1	0.7	220	50	149	88	1.7	58.5	6.29504	6295.04		111.824
31	SN091	0	Control	Female	42	70.5	160	27.5391	120	94	0	0	0	0	0	0	0	79.3	84	5.5	8.8	0.7	228	63	124	378	45.8	173.3	2.02797	2027.97	2027.97	107.209
32	ANG139	0	Control	Female	44	51	163	19.1953	130	82	0	0	1	0	0	0	1		90	5.3	12.7	0.7	251	36	121	77		132.1	4.14032	4140.32		105.713
33	ANG140	0	Control	Female	35	67	162	25.5296	116	60	0	0	0	0	0	0	0		102	5.7	8.8	0.5	216	84	135	68		78.5	0.165528	165.528	165.528	125.795
34	ANG145	0	Control	Female	41	52.5	156	21.573	99	65	0	0	0	0	0	0	0		73		13.2	0.8	222	67	153	45		81.5	1.11453	1114.53	1114.53	91.8691
35	ANG147	0	Control	Female	35	52	156	21.3675	92	59	0	0	0	0	0	0	0		77	5.4	14.2	0.6	195	54	111	104		80.8	7.95545	7955.45		118.471
36	ANG152	0	Control	Male	49	70	165	25.7117	116	72	0	0	1	0	0	0	0		75		13.8	0.7	217			48		189.1	1.18926	1189.26	1189.26	110.813
37	ANG153	0	Control	Female	42	62			104	68	0	0	0	0	0	0	0		75		13.5	0.7	159			35		83	2.18666	2186.66		107.209
38	ANG155	0	Control	Female	44	67.4	156	27.6956	120	70	0	0	0	0	0	0	0		78		11.2	0.6	160			39		56.4	11.3972	11397.2		111.213
39	ANG161	0	Control	Female	39	51	154	21.5045	127	76	0	0	0	0	0	0	0		88		12.9	0.8	220			78		140	1.29638	1296.38	1296.38	93.1689
40	ANG172	0	Control	Female	56	43.2	146	20.2665	115	71	0	0	0	0	0	0	0		74		12.6	0.7	206			49		124.3	5.64933	5649.33		97.1674
41	ANG137	0	Control	Female	53	70	164	26.0262	129	76	0	0	1	0	0	0	0		76	5.4	18.1	0.7	237	108	157	56		147.7	0.99716	997.16	997.16	99.2368
42	ANG165	0	Control	Female	48	60	153	25.6312	127	80	0	0	0	0	0	0	0		75		8.6	0.6	283			96		141.7	0.600025	600.025	600.025	108.131
43	ANG166	0	Control	Female	58	59			107	56	0	0	0	0	0	0	0		86	6	14.9	0.8	274	58	157	187		131.9	1.53819	1538.19	1538.19	81.528
44	ANG132	0	Control	Female	49	70			121	75	0	0	1	0	0	0	0		77		13.5	0.7	194			40		54.2	2.59535	2595.35		102.065
45	ANG138	0	Control	Female	53				133	87	0	0	0	0	0	0	0		78	5.5	14.6	0.7	231	75	157	47		16	2.36378	2363.78		99.2368
46	ANG144	0	Control	Female	50	58	160	22.6562	118	77	0	0	0	0	0	0	0		79		9.5	0.6	248			153		38.5	3.31652	3316.52		106.623
47	ANG150	0	Control	Female	52	53	162	20.1951	102	59	0	0	0	0	0	0	0		104		15.1	0.7	227			63		39.7	5.29358	5293.58		99.9363
48	ANG151	0	Control	Female	51	53	153	22.6409	119	89	0	0	0	1	0	0	0		90		14	0.8	261			84		51.7	2.22517	2225.17		85.6371
49	ANG159	0	Control	Male	43	71	162	27.0538	103	61	0	0	0	0	0				94	6	11.2	0.9	235	34	189	227		127.2	0.536308	536.308	536.308	104.241
50	ANG167	0	Control	Female	52	55	149	24.7737	117	81	0	0	1	0	0				81		6.9	0.7	214	46	193	153		38.7	3.63483	3634.83		99.9363
51	ANG181	0	Control	Female	59				138	84	0	0	0	0	0				93	5.5	8.3	0.6	232	71	147	106		90.4	1.70323	1703.23	1703.23	100.091
52	ANG184	0	Control	Female	51				118	78	0	0	0	0	0	0	0		82	5.4		0.8	243	92	148	64		78.2	2.14302	2143.02		85.6371
53	ANG185	0	Control	Female	44	65			130	80	0	0	0	0	0	0	0		64	5.5	16.3	0.8	253	44	180	272		77.8	0.167017	167.017	167.017	89.9533
54	ANG187	0	Control	Female	47	56			145	73	0	0	0	0	0	0	0		62		7.5	0.6	230	60	145	94		11.3	3.34695	3346.95		108.894
55	ANG189	0	Control	Male	51	70			130	90	0	0	0	0	0				89			1.2	148	53	86	70		138	1.01933	1019.33	1019.33	69.5953
56	ANG190	0	Control	Male	52	85			141	93	0	0	1	0	0				57		16.3	0.8	235	62	109	64		63.8	3.99881	3998.81		102.708
57	ANG193	0	Control	Female	49	63	163	23.7118	129	82	0	0	0	0	0	0	0		87	5.6	9.5	0.6	174	66	97	62		81.1	1.41851	1418.51	1418.51	107.375
58	ANG197	0	Control	Female	47	52			115	71	0	0	0	0	0	0	0		62		9.9	0.8	243	70	122	68		29.2	5.27301	5273.01		88.0775
59	ANG200	0	Control	Female	52	72	160	28.125	135	89	0	1	1	0	0	0	0		63	5.5	8.3	0.6	255	67	144	333		111.4	3.00577	3005.77		105.135
60	ANG001	14	Normoalbuminuria	Female	71	78			130	70	1	1	1	0	0	0	0	39.2	118	5.9	18.4	0.8	170	67	93	123	21.9	137.5	1.37131	1371.31	1371.31	74.4127
61	ANG004	1	Normoalbuminuria	Male	67	88			160	90	1	1	1	0	0	0	0	13.9	140	7.7	13.9	1.2	130	39	87	55	6.8	156.7	0.271558	271.558	271.558	62.1968
62	ANG007	2	Normoalbuminuria	Male	63	60.9			109	74	1	1	0	0	0	0	0	2.8	112	6.8	11.9	0.7	112	34	66	89	1.8	85.4	1.8822	1882.2	1882.2	100.434
63	ANG008	5	Normoalbuminuria	Female	52	74			128	95	1	1	1	0	0	0	1	3.1	143	7.4	13	0.9	187	54	119	209	2.7	94.8	1.41493	1414.93	1414.93	73.751
64	ANG009	5	Normoalbuminuria	Female	72	69			151	77	1	1	1	0	1	1	0	18.4	120	8.1	13.9	1.7	135	37	76	204	19.3	107.5	1.88732	1887.32	1887.32	29.7043
65	ANG010	6	Normoalbuminuria	Male	70	91.6			143	72	1	1	1	1	0	1	1	26.7	207	6.7	21.6	1	178	46	115	142	12.2	167.2	1.04367	1043.67	1043.67	75.9182
66	ANG011	8	Normoalbuminuria	Male	55	93			125	65	1	1	1	0	1	0	0	11.2	219	9.8	22.8	1.7	149	35	97	180	6.5	131.3	1.76964	1769.64	1769.64	44.4114
67	ANG013	7	Normoalbuminuria	Male	49	106			160	90	1	1	1	0	0	1		0	306	12.2	10.6	0.8	154	56	84	183	0	26.2	8.30114	8301.14	8301.14	104.895
68	ANG015	20	Normoalbuminuria	Male	71	58.8			113	70	1	1	1	0	0	0	1	0	148	7.8	9.4	0.8	149	34	169	160	0	59.2	5.51723	5517.23	5517.23	89.8751
69	ANG019	8	Normoalbuminuria	Male	63	76			142	75	1	1	1	0	0	0	0	3.4	154	7	15.9	1.1	143	48	89	65	2.7	136.6	1.92413	1924.13	1924.13	71.0652
70	ANG020	7	Normoalbuminuria	Female	59	69.5			136	74	1	1	1	0	0	0	1	7.2	121	6.6	23.3	0.6	132	43	71	183	10.7	36.2	4.8205	4820.5	4820.5	100.091
71	ANG022	7	Normoalbuminuria	Male	74	72			106	64	1	1	1	1	1	1	1	52	130	6.8	18.3	1.8	173	36	106	274	23.2	160.6	0.602395	602.395	602.395	36.2676
72	ANG024	9	Normoalbuminuria	Male	54	82			144	81	1	1	1	0	0	0	1	12.8	241	9.3	16.6	1	182	50	118	160	9.8	43.1	3.1122	3112.2	3112.2	84.9489
73	ANG025	7	Normoalbuminuria	Female	49	73.3			132	80	1	1	1	0	1	0	0	4.8	146	6.1	11.8	0.7	161	60	126	108	4.3	75.7	1.12316	1123.16	1123.16	102.065
74	ANG027	7	Normoalbuminuria	Male	70	61.3			110	70	1	1	1	0	0	0	0	14.1	77	9.6	15.5	1	128	50	62	76	8.6	223.4	1.04008	1040.08	1040.08	75.9182
75	ANG030	7	Normoalbuminuria	Male	74	75			149	80	1	1	1	0	0	0	0	17.1	149	6.7	19.2	0.8	119	50	54	158	9.4	128.3	2.29365	2293.65	2293.65	88.0009
76	ANG031	10	Normoalbuminuria	Female	73	10			149	77	1	1	1	0	0	0	0	3.5	121	6.4	14.2	0.8	142	61	73	70	5.6	79.5	4.10843	4108.43	4108.43	73.3745
77	ANG033	2	Normoalbuminuria	Female	69	54			140	90	1	1	1	0	0	0	0	7.1	115	7.2	24.5	1	190	41	141	86	8.1	70.9	3.06756	3067.56	3067.56	57.6214
78	ANG035	16	Normoalbuminuria	Male	60	65.7			158	97	1	1	1	0	0	1	0	30.5	112	6.5	18.9	1.6	161	39	105	114	15	96.1	3.06218	3062.18	3062.18	46.1394
79	ANG036	20	Normoalbuminuria	Male	63	71.6			114	73	1	1	1	0	1	1	0	33.2	123	7	26.4	2.3	139	50	78	137	22.6	73.2	3.38077	3380.77	3380.77	29.1321
80	ANG037	8	Normoalbuminuria	Female	68	54			110	70	1	1	1	0	0	0	0	9.8	119	6.3	14.2	0.7	184	92	109	40	6.9	72.6	2.99573	2995.73	2995.73	89.3123
81	ANG039	10	Normoalbuminuria	Male	51	64.8			102	67	1	0	1	0	0	0	0	3.1	288	11.8	18.9	0.8	159	65	87	73	1.9	29.3	13.4423	13442.3	13442.3	103.432
82	ANG040	1	Normoalbuminuria	Male	40	102			140	100	1	1	1	0	0	0	0	19.6	82	5.1	14.1	0.9	228	64	144	172	9.2	145.2	1.01433	1014.33	1014.33	106.461
83	ANG042	30	Normoalbuminuria	Male	67	79			108	60	1	1	1	0	0	0	0	25.3	148	11.3	20	1.1	141	53	72	93	10.8	39.7	3.05593	3055.93	3055.93	69.0962
84	ANG046	10	Normoalbuminuria	Male	67	88			133	85	1	1	1	0	1	0	0	14.3	131	8.4	10.2	1.3	153	34	102	173	8.3	52.3	2.08127	2081.27	2081.27	56.4599
85	ANG052	41	Normoalbuminuria	Male	60	90			110	60	1	1	1	0	1	0	0	18	187	8	41.7	2.4	163	53	105	90	17.5	151.8	1.53066	1530.66	1530.66	28.2604
86	ANG053	12	Normoalbuminuria	Male	53	44.1			128	86	1	1	1	0	1	1	1	11.5	393	8.4	37.1	2.3	121	48	62	109	17.9	45.5	4.45905	4459.05	4459.05	31.2521
87	ANG054	5	Normoalbuminuria	Male	54	92			120	70	1	1	1	0	1	0	0	2.9	184	9.7	11.8	0.8	156	36	102	134	5.6	41.1	6.77468	6774.68	6774.68	101.275
88	ANG056	5	Normoalbuminuria	Female	69	71.4			124	74	1	1	1	0	1	0	0	0.6	119	6.9	12.9	0.8	138	36	83	155	0.6	75	1.13365	1133.65	1133.65	75.4655
89	ANG058		Normoalbuminuria	Male	66	77			160	90	0	1	1	0	0	1	1	21.4	146	6	13	1	167	29	125	159	10.3	146.5	0.226883	226.883	226.883	78.0816
90	ANG060	10	Normoalbuminuria	Male	57	81			133	82	1	1	1	1	1	1	1	3.4	130	6.9	9.4	1	176	73	89	157	1.7	124.5	0.266975	266.975	266.975	83.1774
91	ANG068	13	Normoalbuminuria	Female	60	62.5			142	91	1	1	1	0	0	0	1	12.4	131	6	11.7	0.6	131	37	77	152	10.8	108.2	0.7858	785.8	785.8	99.39
92	ANG069	10	Normoalbuminuria	Male	78	41.2			111	63	1	1	1	0	1	0	0	2.8	134	6.2	14	1.2	147	60	80	97	3.5	63.1	0.526757	526.757	526.757	57.5718
93	ANG070	7	Normoalbuminuria	Male	65	84			130	87	1	1	1	0	0	0	0	3.4	133	5.7	11.7	1.9	136	39	84	212	1.2	212.2	0.247115	247.115	247.115	36.1898
94	ANG071	6	Normoalbuminuria	Female	60	89			111	69	1	1	1	0	0	0	0	8.9	108	7.1	15.1	0.6	129	45	77	102	7.5	95.4	1.68491	1684.91	1684.91	99.39
95	ANG072	10	Normoalbuminuria	Male	64	63.9			120	80	1	1	1	0	1	0	1	44	127	6.6	17.5	1.4	181	44	96	231	13.3	46.6	0.527156	527.156	527.156	52.7207
96	ANG083	5	Normoalbuminuria	Male	53	108			130	80	1	0	1	0	0	0	0	10.9	137	7	15.2	1.1	152	40	136	118	3.8	227.9	0.588573	588.573	588.573	76.2368
97	ANG089	10	Normoalbuminuria	Female	63	65.3			158	100	1	1	1	0	0	0	0	40	158	9.9	19.4	0.9	146	58	75	132	25.8	148.3	1.46655	1466.55	1466.55	68.2668
98	ANG097	29	Normoalbuminuria	Male	62	62			128	67	1	1	1	0	0	0	0	17.5	141	7	17.4	1.6	137	41	89	91	24.3	14.5	9.25075	9250.75	9250.75	45.4957
99	ANG098	2	Normoalbuminuria	Male	62	76			130	87	1	1	1	1	1	1	1	33.4	133	8.3	20.9	1.8	116	25	68	177	28.2	104.6	1.15985	1159.85	1159.85	39.4573
100	ANG103	12	Normoalbuminuria	Male	75	60.6			138	75	1	1	1	1	1	0	0	12.8	91	5.3	14.5	1.2	201	93	80	102	14.8	70.6	1.04408	1044.08	1044.08	58.7979
101	ANG105		Normoalbuminuria	Female	39	57			100	70	0	0	0	0	0	0	0	3.9	81	4.7	6	0.8	142	84	60	58	14.3	23.7	4.59285	4592.85	4592.85	93.1689
102	ANG108		Normoalbuminuria	Male	75	62.7			125	58	0	1	0	0	1	0	0	3.8	96	5.6	10.2	1.1	137	50	81	87	2.8	118	0.36062	360.62	360.62	65.3203
103	ANG110	15	Normoalbuminuria	Male	66	73.8			130	72	1	1	1	0	1	1	0	4.3	123	6.9	22.8	1.4	135	53	80	43	5.7	65.8	1.47028	1470.28	1470.28	51.9852
104	ANG112		Normoalbuminuria	Male	69	75.7			130	75	0	1	0	0	1	0	1	14.4	102	5.7	19.4	1.3	184	89	91	56	6.6	193.6	0.499714	499.714	499.714	55.6723
105	ANG119	20	Normoalbuminuria	Female	67	61.1			115	60	1	1	1	0	0	0	0	0.7	121	9.1	19.7	1	172	102	80	49	0.6	97.4	0.872932	872.932	872.932	58.4367
106	ANG120	10	Normoalbuminuria	Male	65	73.7			130	80	1	1	1	0	0	0	0	0	176	7	13.9	1	118	35	68	119	0	34.4	1.23701	1237.01	1237.01	78.632
107	ANG122	15	Normoalbuminuria	Female	79	62			140	70	1	1	1	0	1	0	0	20.6	124	6.8	16.7	1.1	146	56	84	116	20.8	75.7	1.12316	1123.16	1123.16	47.8666
108	ANG126	13	Normoalbuminuria	Female	67	64			126	58	1	1	1	0	0	0	1	29.6	99	5.6	28	1.1	140	73	81	67	17.9	130.8	0.563546	563.546	563.546	52.0765
109	ANG127	12	Normoalbuminuria	Male	66	78.7			129	75	1	1	1	0	0	1	1	6.7	266	7.5	15	1.2	216	37	159	203	5.6	89.8	0.94681	946.81	946.81	62.6352
110	ANG128	15	Normoalbuminuria	Male	67	72			107	58	1	1	1	0	0	0	0	11.9	100	5.9	17.3	1.1	168	69	87	61	5.5	166.2	0.511574	511.574	511.574	69.0962
111	ANG129	16	Normoalbuminuria	Male	63	65.8			130	70	1	1	1	0	1	1	1	8.3	89	8.8	16.6	1.4	169	48	162	157	9.5	65.5	1.85222	1852.22	1852.22	53.0924
112	ANG130	5	Normoalbuminuria	Female	63	60			131	77	1	1	1	0	0	0	0	2.4	155	5.6	126	0.7	128	48	72	63	5.9	16.7	13.0233	13023.3	13023.3	92.505
113	ANG173	5	Normoalbuminuria	Male	67	71.1			135	79	1	1	1	0	1	0	0	28.9	143	7.3	24.5	1.7	175	40	122	192	14.3	52.6	3.58469	3584.69	3584.69	40.8211
114	ANG176	10	Normoalbuminuria	Male	75	91.2			125	65	1	1	1	0	1	0	0	25.3	95	6.6	33.2	2.3	132	57	66	99	24.5	70.4	3.30049	3300.49	3300.49	26.7771
115	ANG179	2	Normoalbuminuria	Female	57	72			139	75	1	1	1	0	0	0	0	0.5	172	7.1	15	0.6	158	79	99	112	1.6	18.4	8.73588	8735.88	8735.88	101.507
116	ANG208	5	Normoalbuminuria	Male	59	90			190	90	1	1	1	0	0	0	1	0	147	7.6	17.5	1.3	160	56	219	166	0	83.8	1.75752	1757.52	1757.52	59.7237
117	ANG209	2	Normoalbuminuria	Female	67	62			110	70	1	1	1	0	0	0	0	0.3	128	6.2	14.3	1	177	52	107	203	0.7	25.7	4.23543	4235.43	4235.43	58.4367
118	ANG210	25	Normoalbuminuria	Male	72	76			128	73	1	1	1	0	1	0	0	2.5	138	6.9	11	1.2	138	54	76	67	2.1	107.1	2.03072	2030.72	2030.72	60.0501
119	ANG211	4	Normoalbuminuria	Male	48	80			130	80	1	1	1	0	0	1	1	28.2	299	10.8	12.7	0.8	160	47	94	254	16.3	64	0.150053	150.053		105.635
120	ANG212	3	Normoalbuminuria	Male	75	52			110	73	1	1	1	0	1	1	1	10.7	131	7	20.7	1.4	144	40	93	88	9.7	81.9	0.117258	117.258		48.8004
121	ANG219	40	Normoalbuminuria	Female	75	77.5			124	56	1	1	1	0	1	0	0	5.2	109	7.2	62.4	2.3	166	40	111	129	7.7	47.4	2.29643	2296.43	2296.43	20.1814
122	ANG229	2	Normoalbuminuria	Male	65	56.7			120	78	1	0	0	0	0	0	0	13.1	109	5.6	11.4	0.8	159	67	83	58	11.5	88.9	1.08824	1088.24	1088.24	93.7441
123	ANG238	8	Normoalbuminuria	Female	70	57.2			110	62	1	1	1	0	0	0	0	42.6	99	5.3	15.4	0.7	144	64	75	69	22.5	177.2	0.984775	984.775	984.775	88.0663
124	ANG240	12	Normoalbuminuria	Female	62	59.3			140	70	1	1	1	0	0	0	0	10.9	118	7.2	11	0.7	168	60	95	120	4.5	178.5	0.609807	609.807	609.807	93.1571
125	ANG242	10	Normoalbuminuria	Female	61	64			130	70	1	1	1	0	0	0	0	20	111	8	15.4	1	183	49	124	108	20	70.1	0.748044	748.044	748.044	60.9523
126	ANG259	5	Normoalbuminuria	Male	75	56.2			125	65	1	1	1	0	1	1	1	101.7	135	6.9	17.8	1.4	163	68	66	76	26.8	231	0.878299	878.299	878.299	48.8004
127	ANG261	5	Normoalbuminuria	Male	60	59			129	64	1	1	1	0	0	1	1	77.7	140	7.5	25.4	1.2	142	44	86	125	26.3	171.9	0.780313	780.313	780.313	65.3316
128	ANG269	5	Normoalbuminuria	Female	77	56			141	81	1	1	1	0	0	0	0	29.2	84	6.4	6	0.8	141	94	55	74	27.5	90.9	2.55615	2556.15	2556.15	71.3415
129	ANG275	2	Normoalbuminuria	Female	64	51			140	80	1	1	1	0	0	0	0	26.4	173	6.4	7	0.6	207	66	134	97	11.6	37.5	8.70987	8709.87	8709.87	96.6362
130	PR001/56	10	Normoalbuminuria	Female	70	57			137	86	1	1	1	1	0	0	0	16.3	224	9.5	14.8	0.7	143	59	69	100	22.5	72.5	4.28051	4280.51	4280.51	88.0663
131	PR003/56	3	Normoalbuminuria	Female	79	67			170	90	1	1	1	0	1	0	0	17.4	107	6	25.3	1.4	195	64	242	114	10.3	168.3	0.574835	574.835	574.835	35.7609
132	PR004/56	2	Normoalbuminuria	Female	69	60.7			150	90	1	1	1	0	0	0	0	10.9	116	8.2	9.6	0.8	179	76	88	80	15.3	71.1	0.0528027	52.8027		75.4655
133	PR007/56	3	Normoalbuminuria	Female	59	52.8			140	90	1	0	0	0	0	0	0	0	98	6.9	9.7	0.7	171	69	98	64	0	15.4	11.3313	11331.3	11331.3	95.1411
134	A005	15	Normoalbuminuria	Female	54	77	172	26.0276	140	80	1	1	1	0	0	1	1	6.2	209	8.2	20	0.8	134	29	88	136	4.4	141.3	7.44358	7443.58	7443.58	83.8513
135	A007	12	Normoalbuminuria	Male	70	77	170	26.6436	150	80	1	1	1	0	0	1	1	8.3	132	7.3	16.5	1.1	159	28	95	204	8.3	121.5	7.75315	7753.15	7753.15	67.6553
136	A008	5	Normoalbuminuria	Male	54	62	165	22.7732	130	80	1	0	0	0	0	1	1	8.8	150	7.8	8.6	0.8	115	44	60	100	8.8	250.3	6.46942	6469.42	6469.42	101.275
137	A016	5	Normoalbuminuria	Male	75	58	164	21.5645	130	80	1	1	1	0	1	1	1	7.5	119	6.3	16.3	0.8	158	55	90	88	6.9	109	15.5463	15546.3	15546.3	87.3849
138	A017	6	Normoalbuminuria	Female	67	65	156	26.7094	120	60	1	1	1	0	0	0	0	3.5	152	6.8	22.9	1.3	150	60	93	146	2.7	127.4	8.43099	8430.99	8430.99	42.5528
139	A022	11	Normoalbuminuria	Female	52	70	160	27.3437	130	70	1	1	1	0	0	0	0	4.7	107	6.3	6.5	0.4	135	40	77	154	4.4	106.8	15.3959	15395.9	15395.9	120.139
140	A023	13	Normoalbuminuria	Female	59	90	180	27.7778	120	70	1	1	1	0	0	0	0	22.2	177	6.4	17.4	0.9	156	56	93	58	18.2	122.3	12.2314	12231.4	12231.4	70.2122
141	A031	9	Normoalbuminuria	Female	52	54	153	23.0681	100	60	1	1	1	0	0	0	0	65.9	131	6.8	7.8	0.5	113	46	59	117	0	147.5	17.2816	17281.6	17281.6	111.635
142	A039	1	Normoalbuminuria	Female	60	86	160	33.5937	160	80	1	1	1	0	0	0	0	62.4	118	6.3	10.9	0.9	173	83	82	81	26	238.1	4.60546	4605.46	4605.46	69.7207
143	A043	18	Normoalbuminuria	Female	64	60	163	22.5827	128	66	1	1	1	0	0	0	0	5.9	124	7.7	15.7	1	138	72	83	84	4.6	128.2	10.9131	10913.1	10913.1	59.6813
144	A058	9	Normoalbuminuria	Male	70	98	178	30.9304	120	70	1	1	0	0	0	0	0	9.5	77	6.9	16	1	164	94	50	94	9.7	97.5	15.8456	15845.6	15845.6	75.9182
145	A060	2	Normoalbuminuria	Female	58	86	165	31.5886	160	80	1	1	1	0	0	0	0	20.8	121	6.2	13.9	0.7	149	38	89	178	11.9	175.3	5.62199	5621.99	5621.99	95.8118
146	A064	5	Normoalbuminuria	Male	72	56	158	22.4323	120	70	1	1	1	0	1	0	1	14.9	95	5.1	16	1.4	147	53	81	79	24.1	61.8	13.1812	13181.2	13181.2	49.8397
147	A073	7	Normoalbuminuria	Male	41	100	184	29.5369	130	80	1	1	1	0	0	0	0	11.1	164	7.9	8.2	1.1	129	35	79	109	9.8	113.6	5.74477	5744.77	5744.77	82.9419
148	A077	11	Normoalbuminuria	Female	68	79.9	168	28.3092	164	63	1	1	1	0	1	0	0	2	95	8.1	13.6	1.4	91	47	122	216	3.4	58.8	11.7724	11772.4	11772.4	38.6337
149	A088	8	Normoalbuminuria	Male	71	52.7	163	19.8351	132	87	1	1	1	0	0	0	0	53.7	84	5.8	28.5	1.2	178	97	82	66	20.7	259.2	2.00225	2002.25	2002.25	60.4735
150	PR008/56	10	Normoalbuminuria	Female	67	63			170	81	1	1	1	0	1	0	0	30.5	146	8.3	16.2	1.2	161	66	86	113	18.3	166.7	4.76209	4762.09	4762.09	46.8765
151	PR009/56	9	Normoalbuminuria	Male	56	93.85			123	69	1	1	0	0	1			0	140	6.4	21.7	2	165	34	113	81	0	74.8	7.69074	7690.74	7690.74	36.2336
152	PR010/56	2	Normoalbuminuria	Male	53	51.3			144	92	1	1	1	0	0			1.7	244	6.1	14.5	0.6	141	64	78	67	5.4	31.6	36.1338	36133.8		114.79
153	PR012/56	2	Normoalbuminuria	Male	47	102			121	81	1	1	1	0	0			2.9	91	5.7	11.8	1.1	254	54	178	120	1	298.2	2.80179	2801.79	2801.79	79.5187
154	PR013/56	7	Microalbuminuria	Female	65	59.6			135	74	1	1	1	0	0			38.3	88	5.5	9.9	0.6	134	63	65	72	49.7	77.1	14.2226	14222.6	14222.6	95.9598
155	PR017/56		Normoalbuminuria	Female	59	67			115	68	1	0	1	0	1	0	0	18	136	9.2	17.9	1	167	52	139	93	6.7	268.4	6.21968	6219.68	6219.68	61.8147
156	PR019/56	20	Normoalbuminuria	Male	71	62			109	78	1	1	0	0	0			3.7	126	6.5	10.4	1	132	51	93		7.7	48.3	31.9866	31986.6		75.3867
157	PR021/56	15	Normoalbuminuria	Male	65	43.7			149	72	1	1	1	1	1			0.6	297	9.5	17.9	2.3	188	86	91	60	1.7	35.2	40.4293	40429.3		28.7257
158	PR022/56		Normoalbuminuria	Male	62	85			138	81	1	1	1	0	0			29.5	139	7.5	11	0.9	128	41	76	120	18.3	161.5	4.53515	4535.15	4535.15	91.2163
159	PR023/56	4	Normoalbuminuria	Male	68				154	96	1	1	1	0	0	1	1	8	146	7.3	11.9	1	143	40	81	161	25.6	31.2	19.6672	19667.2	19667.2	76.9923
160	PR024/56	4	Normoalbuminuria	Female	58	56.9			104	73	1	1	1	0	0	0	0	6.4	112	5.7	13.8	0.7	153	86	64	55	17.8	35.9	14.9743	14974.3	14974.3	95.8118
161	PR026/56	2	Normoalbuminuria	Male	64	104	169	36.4133	133	78	1	1	0	0	0			0.1	122	5.9	15.1	1.1	162	46	106	100	0.2	50.7	11.7231	11723.1	11723.1	70.5678
162	PR028/56	20	Normoalbuminuria	Female	50	52			129	73	1	1	1	0	0	0	0	3.9	97	5.6	7	0.8	153	70	81	37	3.3	119.1	3.45233	3452.33	3452.33	86.2408
163	PR029/56	10	Normoalbuminuria	Male	70	65.6			136	57	1	1	1	0	0			20.2	212	5.5	14.9	1.2	132	38	80	94	20.7	97.7	5.69435	5694.35	5694.35	60.8998
164	PR030/56	7	Normoalbuminuria	Male	62	77.1			132	84	1	1	1	0	0			23.2	203	8	16.5	1	149	49	91	104	10	232.4	2.47533	2475.33	2475.33	80.3067
165	PR031/56	10	Normoalbuminuria	Male	57	74.9			138	80	1	1	1	0	0			0.4	209	7.7	13	1	141	35	101	98	1.1	37	26.0461	26046.1	26046.1	83.1774
166	PR034/56	15	Normoalbuminuria	Female	71	72			151	75	1	1	1	1	1	0	0	24.5	116	7.3	23.1	1.6	171	54	104	132	15.7	156.3	9.41479	9414.79	9414.79	32.1886
167	PR038/56	15	Normoalbuminuria	Female	73	57			134	82	1	1	1	0	0	0	0	9	63	7.8	13.3	0.8	132	71	48	108	21.5	41.9	17.4804	17480.4	17480.4	73.3745
168	PR040/56		Normoalbuminuria	Male	75	107			108	66	1	1	1	0	1			18.1	58	7.4	27.2	2	160	40	105	136	13.4	135.4	0.71451	714.51	714.51	31.7064
169	PR041/56	10	Normoalbuminuria	Female	74	73.5			123	65	1	1	1	0	0	0	0	4.2	188	8	19.3	0.9	135	41	76	170	7	60.1	2.67455	2674.55	2674.55	63.1904
170	PR042/56		Normoalbuminuria	Male	72	74			164	80	1	1	1	0	1			24.1	138	9.9	19.8	1.7	179	90	83	85	11	219.6	2.61961	2619.61	2619.61	39.4123
171	PR044/56	3	Normoalbuminuria	Female	73	55			122	67	1	0	1	0	0	0	0	3.8	144	7	11.4	0.6	157	77	71	77	5.9	64.3	3.6136	3613.6	3613.6	90.7158
172	PR047/56	20	Normoalbuminuria	Female	76	62			127	74	1	1	1	0	0	0	0	13.6	153	9.5	6.2	0.4	183	67	117	55	14.4	94.6	10.1872	10187.2	10187.2	101.5
173	PR049/56	20	Normoalbuminuria	Female	64	84			142	82	1	1	1	0	0	0	0	1.6	149	7.8	15.5	0.8	130	37	77	70	1.5	106.1	4.04033	4040.33	4040.33	78.1632
174	PR051/56	9	Normoalbuminuria	Female	85	52.7			121	67	1	1	0	1	0	0	0	29.4	118	6	11.9	0.8	160	69	82	125	21.6	135.9	3.28459	3284.59	3284.59	67.4429
175	PR053/56	17	Normoalbuminuria	Female	79	60.7			141	70	1	1	1	0	0	0	0	9.2	128	6.4	16.5	0.8	154	44	88	162	8	115.2	6.35787	6357.87	6357.87	70.3462
176	PR054/56	10	Normoalbuminuria	Female	73	68.4			143	64	1	1	1	0	0	0	0	6.7	339	12.6	12.7	0.7	153	59	85	105	7	95.8	9.83306	9833.06	9833.06	86.2299
177	PR055/56	20	Normoalbuminuria	Female	71	63	152	27.268	150	77	1	1	1	1	1	0	0	23	166	7.8	26.3	1.3	162	58	89	156	21.6	106.6	4.69573	4695.73	4695.73	41.3738
178	PR056/56	15	Normoalbuminuria	Female	76	55.3			121	57	1	1	1	0	0	0	0	21.4	117	7.8	12.7	0.9	150	67	74	92	27.5	77.7	15.5806	15580.6	15580.6	62.3088
179	PR058/56	10	Normoalbuminuria	Male	75	75			152	74	1	1	1	0	0			39.8	155	5.9	17.1	0.8	146	48	93	68	29	137.3	4.05199	4051.99	4051.99	87.3849
180	ANG003	3	Microalbuminuria	Female	53	92.5	152	40.0364	145	95	1	1	0	0	0	0	0	29.3	133	6.9	10.1	0.8	146	76	66	81	31.5	75.5	5.21668	5216.68	5216.68	84.4424
181	ANG012	3	Microalbuminuria	Male	69	43.6			90	60	1							169.2	240	5.9	13.5	1			94		159.2	61.1	23.6869	23686.9	23686.9	76.4533
182	ANG016	4	Microalbuminuria	Male	49	95.5			134	96	1	1	1	0	0	0	0	41.3	133	7.6	6.2	0.9	120	50	56	114	222	8.9	34.8693	34869.3		99.9384
183	ANG017	15	Microalbuminuria	Male	53	78			102	61	1	1	1	0	0	0	1	182.2	99	6.9	16.4	1	135	55	72	91	219.8	66.3	4.9264	4926.4	4926.4	85.5477
184	ANG026	8	Microalbuminuria	Female	76	60.5			135	76	1	1	1	0	1	0	0	83	136	6	15.4	1.3	216	56	151	116	47.6	144.3	2.03933	2039.33	2039.33	39.9458
185	ANG029	9	Microalbuminuria	Female	66	50			125	60	1	1	1	0	0	0	1	102.8	152	7	16.8	0.6	214	86	116	85	253.2	43.5	7.88779	7887.79	7887.79	95.288
186	ANG032	15	Microalbuminuria	Male	76	90			115	47	1	0	1	0	1	0	0	22.1	95	6.9	32.2	2.4	163	38	114	97	30.2	61.6	4.52012	4520.12	4520.12	25.2561
187	ANG038	5	Microalbuminuria	Female	72	55.6			126	65	1	1	0	0	0	0	0	13.8	130	5.6	11.9	0.8	143	49	84	138	42.9	27.2	12.0081	12008.1	12008.1	73.8918
188	ANG051	12	Microalbuminuria	Male	87	60.2			120	70	1	1	1	1	1	0	1	113.5	188	8.5	35.3	1.6	136	55	80	94	124.9	69.8	8.24165	8241.65	8241.65	38.1682
189	ANG057	11	Microalbuminuria	Female	58	62			130	70	1	1	1	0	1	0	0	45.7	256	7.8	10.4	0.7	148	44	98	80	78.3	49.5	8.30652	8306.52	8306.52	95.8118
190	ANG059	9	Microalbuminuria	Female	51	72.5			112	70	1	1	1	0	1	0	0	50.2	130	5.2		0.5	111	27	58	171	92.1	41.7	9.0346	9034.6	9034.6	112.422
191	ANG062	6	Microalbuminuria	Male	81	75.5			164	78	1	1	1	0	1	1	1	38.8	117	6.8	19.2	1.4	156	37	100	201	42.6	68.6	3.83143	3831.43	3831.43	46.7863
192	ANG064	17	Microalbuminuria	Female	72	51			111	62	1	0	1	0	1	0	0	72.2	132	5.9	22.4	1.3	132	56	69	74	88	64.1	8.38652	8386.52	8386.52	41.0842
193	ANG094	9	Microalbuminuria	Male	64	76.8			144	88	1	1	1	0	0	1	1	48.6	174	8.7	11.3	1.1	149	54	84	125	30.2	96.7	5.75324	5753.24	5753.24	70.5678
194	ANG095	10	Microalbuminuria	Male	52	90			133	95	1	1	1	0	1	0	0	30.5	142	7.4	17	0.8	131	48	78	81	34.9	70.7	5.81574	5815.74	5815.74	102.708
195	ANG102	5	Microalbuminuria	Male	74	55			170	74	1	1	1	1	1	0	0	177.7	96	6.9	14.9	1.6	113	36	73	55	153.2	104.4	5.87756	5877.56	5877.56	41.8178
196	ANG106	10	Microalbuminuria	Male	71	52			146	60	1	1	1	1	1	1	1	41.5	89	6.1	25.9	1.9	117	34	69	91	31.1	91.8	2.86314	2863.14	2863.14	34.6962
197	ANG113	13	Microalbuminuria	Female	80	41			140	60	1	0	1	0	1	0	0	44.7	104	6.6	23.8	1.2	202	83	103	94	34.4	46.2	2.35607	2356.07	2356.07	42.7854
198	ANG118	1	Microalbuminuria	Male	64	113			137	90	1	1	1	0	0	0	1	25.3	111	6.2	12.4	1.1	176	54	107	153	97	70.7	2.08318	2083.18	2083.18	70.5678
199	ANG121	10	Microalbuminuria	Female	74	75.1			140	70	1	1	1	0	1	0	0	68.1	121	7	24.5	1.8	137	51	73	90	151.3	35.5	5.71513	5715.13	5715.13	27.3342
200	ANG131	10	Microalbuminuria	Male	60	71			120	80	1	1	1	0	1	0	0	28.9	126	6.8	13.4	1	180	58	109	185	33.7	67.5	1.09203	1092.03	1092.03	81.4429
201	ANG175	5	Microalbuminuria	Male	58	45			127	75	1	1	1	1	1	0	1	173.4	180	8.3	39.1	2.3	124	49	78	68	243.9	60	3.62483	3624.83	3624.83	30.1735
202	ANG177	8	Microalbuminuria	Male	80	57			127	49	1	0	1	0	1	0	0	155.3	100	5.8	27.5	1.9	166	60	108	168	187.6	66.5	3.05093	3050.93	3050.93	32.5705
203	ANG178	23	Microalbuminuria	Male	74	73			160	89	1	1	1	0	1	0	0	0.6	144	7.1	19.9	1.3	190	45	127	156	55.4	24	19.3441	19344.1	19344.1	53.7508
204	ANG204	10	Microalbuminuria	Male	73	82			150	90	1	1	1	0	1	0	0	21.4	128	6.4	18.9	1.5	189	48	104	194	59.5	117.3	16.862	16862	16862	45.5302
205	ANG205	10	Microalbuminuria	Female	62	60			142	86	1	1	1	0	0	0	0	3.4	205	7.9	10.1	0.9	166	54	85	199	56.8	39.5	5.50607	5506.07	5506.07	68.748
206	ANG206	5	Microalbuminuria	Female	44	81			115	79	1	1	1	0	1	0	0	30.5	158	7.4	10.5	0.6	185	44	112	251	149.5	16.2	20.1617	20161.7	20161.7	111.213
207	ANG213	11	Microalbuminuria	Female	70	64			123	66	1	1	1	0	1	0	0	69.4	141	6.1	29.7	2.4	178	69	102	84	41.5	131.5	2.60927	2609.27	2609.27	19.8545
208	ANG217	10	Microalbuminuria	Male	76	82.6			104	57	1	1	1	0	1	0	0	15.7	142	7.7	69.5	3.7	201	38	119	390	36.4	35.3	9.72008	9720.08	9720.08	14.9653
209	ANG220	5	Microalbuminuria	Female	77	49.7			154	61	1	1	1	0	1	0	0	82	107	5.7	7.6	0.5	164	50	92	162	174.8	45.9	5.39155	5391.55	5391.55	93.655
210	ANG223	5	Microalbuminuria	Female	37	75			170	100	1	1	1	0	0	0	0	164	283	10.3	15.8	0.5	171	35	122	161	64.6	52.3	15.975	15975	15975	124.04
211	ANG226	10	Microalbuminuria	Female	46	57			150	80	1	1	1	0	0	0	0	76.5	282	7.2	11.3	0.5	332	44	258	268	160	28.6	8.12428	8124.28	8124.28	116.44
212	ANG227	5	Microalbuminuria	Female	75	68			120	60	1	1	1	0	1	0	0	365.4	177	8.7	8.3	0.8	173	55	102	118	190.9	45.6	4.44928	4449.28	4449.28	72.3509
213	ANG230	20	Microalbuminuria	Female	62	89			120	60	1	1	1	0	1	0	0	85.4	284	12.9	21.1	1.3	152	32	100	127	114.5	27.3	6.90676	6906.76	6906.76	44.0739
214	ANG232	10	Microalbuminuria	Female	39	72.5			130	80	1	1	1	0	0	0	0	57.6	280	10	10.1	0.6	211	55	101	171	37.5	59.8	2.68796	2687.96	2687.96	115.188
215	ANG233	10	Microalbuminuria	Female	72	65.2			120	60	1	1	1	0	0	0	0	117.3	111	7.1	18.7	1	152	54	73	145	196.8	32.4	6.71265	6712.65	6712.65	56.4198
216	ANG234	15	Microalbuminuria	Female	72	64			137	60	1	1	1	0	1	0	0	142.7	169	9.6	13.9	0.6	135	43	57	81	221.9	56.2	2.15873	2158.73	2158.73	91.3553
217	ANG235	20	Microalbuminuria	Female	78	59			138	74	1	1	1	0	1	0	0	150.2	242	9.4	14.7	1.1	125	26	71	216	266.8	43.8	4.96552	4965.52	4965.52	48.2041
218	ANG236	7	Microalbuminuria	Female	79	43.5			150	70	1	1	1	0	1	0	0	30	139	5.1	14.1	0.8	161	62	91	85	31.3	28.1	12.8053	12805.3	12805.3	70.3462
219	ANG237	10	Microalbuminuria	Male	80	77.7			111	56	1	1	1	0	0	1	0	82.4	105	6.1		1.7	142	60	75	69	64	99	4.87194	4871.94	4871.94	37.2585
220	ANG239	12	Microalbuminuria	Female	64	80			122	78	1	1	1	0	1	0	0	75.7	112	6.4	24	1.3	186	43	120	171	69.4	94.5	2.61875	2618.75	2618.75	43.4591
221	ANG244	20	Microalbuminuria	Female	73	69.3			125	57	1	1	1	0	1	1	0	71.1	179	7.8	9.7	0.8	137	36	83	158	69.4	28.7	131.156	131156		73.3745
222	ANG245	10	Microalbuminuria	Female	55	61.5	155	25.5983	130	76	1	1	1	0	0	0	0	31.3	212	9.3	12.7	0.9	229	36	167	187	30.8	75.5	3.27778	3277.78	3277.78	72.213
223	ANG246		Microalbuminuria	Female	75	57.2			139	60	1	1	1	0	1	0	0	20.1	118	7.4	17.2	1.6	179	55	114	79	50.5	19.8	34.9604	34960.4		31.2967
224	ANG253	6	Microalbuminuria	Male	55	85			139	82	1	1	1	0	0	0	0	22.8	376	14.5	12.3	0.9	250	47	215	149	42.9	44	10.1449	10144.9	10144.9	95.8137
225	ANG254		Microalbuminuria	Female	50	60.5			102	55	1	1	1	0	0	0	1	143.2	112	5.7	12	0.7	208	72	129	86	36.2	132.3	1.98667	1986.67	1986.67	101.35
226	ANG258	10	Microalbuminuria	Female	67	68.2			146	74	1	1	1	0	0	0	0	33.1	53	7.7	19.5	0.9	212	48	143	248	36.5	11.6	47.9602	47960.2		66.3753
227	ANG262		Microalbuminuria	Female	47	78.5			118	77	1	1	1	0	0	0	0	68	163	6.4	11	0.6	157	61	92	87	30.4	78.6	7.56185	7561.85	7561.85	108.894
228	ANG263	5	Microalbuminuria	Female	74	52			129	73	1	1	1	0	0	0	0	78.6	138	10.1	14.2	0.8	255	35	191	246	100	52.9	21.1556	21155.6	21155.6	72.8609
229	ANG264	10	Microalbuminuria	Female	61	56.1			120	71	1	1	1	0	0	0	0	247.7	200	7.8	13.9	0.7	179	49	115	168	263.7	44.6	30.8322	30832.2	30832.2	93.8138
230	ANG268	7	Microalbuminuria	Female	64	72			131	84	1	1	1	0	0	0	0	92.4	164	7.1	22.6	1.1	180	37	111	264	109.7	120.3	10.8391	10839.1	10839.1	53.1856
231	ANG272	5	Microalbuminuria	Female	77	68			175	85	1	1	1	0	0	0	0	47.3	138	6	13.9	1	153	44	91	153	61.7	58.7	24.2438	24243.8	24243.8	54.4726
232	ANG273	10	Microalbuminuria	Male	77	71			109	67	1	1	1	0	0	0	0	56	116	6.3	22	1	176	50	104	165	42.7	69.7	21.462	21462	21462	72.2754
233	ANG274		Microalbuminuria	Male	40	95			130	80	1	1	1	0	0	0	0	109	155	7.9	15.3	0.8	176	34	127	155	69.1	45.3	16.6171	16617.1	16617.1	111.741
234	ANG276	16	Microalbuminuria	Male	77	60			132	75	1	1	1	0	1	0	1	135.8	144	7.4	14.1	1.3	175	52	113	92	38.5	36.6	20.0117	20011.7	20011.7	52.6299
235	ANG289	20	Microalbuminuria	Female	70	57			122	58	1	1	1	1	1	0	0	334.4	181		41	1.6	248	59	174	166	256.5	60.2	4.88829	4888.29	4888.29	32.4155
236	A004	7	Microalbuminuria	Female	54	71	159	28.0843	144	80	1	1	1	0	0	0	0	112.7		7.9	10.5	0.5	182	60	100	199	112.7	63.9	27.3115	27311.5	27311.5	110.077
237	A010	13	Microalbuminuria	Male	62	58	165	21.3039	160	100	1	1	1	1	1	0	1	18.5	126	9.8	17.7	1.3	151	46	89	99	37	50	77.1555	77155.5		58.4782
238	A019	11	Microalbuminuria	Male	37	95	164	35.3212	150	90	1	1	1	1	0	1	1	27.8	178	8.8	10.1	0.6	110	36	55	198	64.8	42.9	66.7305	66730.5		128.444
239	A024	10	Microalbuminuria	Female	65	41	148	18.718	130	70	1	1	1	0	0	0	0	98.4	174	15.2	23.6	0.8	157	63	88	91	115.1	85.5	14.7024	14702.4	14702.4	77.616
240	A025	9	Microalbuminuria	Male	53	79	180	24.3827	111	71	1	1	1	0	0	0	1	83.9	131	6	12.1	0.8	140	43	76	118	209.2	40.1	33.1062	33106.2	33106.2	101.989
241	A026	5	Microalbuminuria	Female	69	67	158	26.8386	135	73	1	1	1	1	0	0	0	15.9	123	6.1	11.7	1	177	43	112	224	31.7	50	32.3859	32385.9	32385.9	57.6214
242	A030	7	Microalbuminuria	Female	48	63	153	26.9127	140	80	1	0	1	0	0	0	0	135.7	105	6.8	15.7	0.7	232	67	141	134	192.8	70.4	19.873	19873	19873	102.784
243	A035	11	Microalbuminuria	Female	70	78	165	28.6501	140	60	1	1	1	0	0	0	0	48.3	231	5.8	12.8	0.6	135	43	77	81	136	35.5	74.187	74187		92.6479
244	A036	4	Microalbuminuria	Male	69	82	177	26.1738	120	70	1	1	1	0	0	0	0	220.9	106	10	18	1.3	135	30	85	175	54.8	403.3	3.00177	3001.77	3001.77	55.6723
245	A037	5	Microalbuminuria	Female	58	47	147	21.7502	126	80	1	1	1	0	0	0	0	44.2	148	6.5	15.9	0.9	228	95	135	72	32.9	134.4	8.66547	8665.47	8665.47	70.7071
246	A046	16	Microalbuminuria	Male	61	91	162	34.6746	150	90	1	1	1	1	1	0	1	9	235	9.8	16.1	1.7	160	44	104	70	62.5	14.4	84.0705	84070.5		42.5784
247	A047	11	Microalbuminuria	Male	76	53	152	22.9398	120	50	1	1	1	1	1	0	1	183.9	146	6.7	37.3	2.3			124		186.7	98.5	13.7186	13718.6	13718.6	26.5896
248	A048	7	Microalbuminuria	Female	62	87	172	29.4078	120	70	1	1	0	0	0	0	0	11.2	105	6.5	15.1	0.6	131	63	65	44	56.3	19.9	55.1035	55103.5		98.0035
249	A049	9	Microalbuminuria	Female	44	56	158	22.4323	120	70	1	0	1	0	0	0	0	31.3	235	9.6	11.4	0.5	247	48	155	250	39.5	79.3	15.2663	15266.3	15266.3	118.088
250	A051	8	Microalbuminuria	Male	55	72.8	172	24.6079	135	77	1	1	1	0	0	0	0	127.1	121	6.4	10.8	0.7	152	54	70	127	94.3	134.8	18.7017	18701.7	18701.7	106.24
251	A052	5	Normoalbuminuria	Male	49	113	170	39.1003	120	70	1	1	1	0	1	1	1	23.4	126	6.1	10.4	1.4	208	48	142	173	9.1	258.1	5.89064	5890.64	5890.64	58.5791
252	A054	29	Microalbuminuria	Female	69	56	149	25.2241	140	70	1	1	1	0	0	0	0	28.6	131	8.3	22.6	1.3	206	47	143	123	66.4	431	4.34697	4346.97	4346.97	41.9591
253	A055	5	Microalbuminuria	Male	55	72	163	27.0993	120	70	1	1	1	0	0	1	1	50.4	140	6.5	10.9	0.8	101	38	56	104	36.9	136.5	4.781	4781	4781	100.566
254	A057	6	Microalbuminuria	Male	71	62	164	23.0518	155	70	1	1	1	0	1	0	1	24.2	133	5.4	26.3	1.8	156	49	90	101	91	26.6	34.6029	34602.9	34602.9	37.04
255	A059	10	Microalbuminuria	Female	66	63	162	24.0055	130	70	1	1	1	0	0	0	0	34.9	131	7.3	14	0.9	157	57	89	93	30.7	113.6	7.7262	7726.2	7726.2	66.8432
256	A062	10	Microalbuminuria	Female	63	34	144	16.3966	140	60	1	1	1	0	0	1	0	37	111	7.2	18.9	0.4	148	98	46	36	217	17	67.1663	67166.3		111.205
257	A065	5	Microalbuminuria	Female	69	63	156	25.8876	120	60	1	1	1	0	0	0	0	55.7	114	6.6	24.7	1.1	211	60	135	170	77.6	71.8	13.7261	13726.1	13726.1	51.35
258	A067	5	Microalbuminuria	Female	63	68	152	29.4321	120	60	1	1	0	1	1	0	0	73.7	89	6.9	11.3	1.1	139	57	123	60	226.8	32.5	43.788	43788		53.5605
259	A071	5	Microalbuminuria	Female	58	64	162	24.3865	130	80	1	1	1	0	1	1	1	34.4	142	5.5	20.8	2	181	55	114	82	38.4	89.6	6.84841	6848.41	6848.41	26.9276
260	A072	5	Microalbuminuria	Male	59	66	152	28.5665	130	70	1	1	1	0	0	0	0	53.6	154	9.3	12.4	0.6	174	43	113	156	50.1	107	7.22641	7226.41	7226.41	110.052
261	A075	13	Microalbuminuria	Female	65	62	153	26.4855	162	78	1	1	1	0	1	0	0	82.6	83	5.8	16.4	0.9	172	80	91	59	42.8	193.2	2.21884	2218.84	2218.84	67.3144
262	A080	8	Microalbuminuria	Male	69	79	173	26.3958	130	80	1	1	1	0	1	0	0	54.9	109	6.2	18.7	1.3	139	41	88	87	81.2	67.6	3.66083	3660.83	3660.83	55.6723
263	A081	5	Microalbuminuria	Female	65	65.5	153	27.9807	134	69	1	1	1	0	0	0	0	187.2	145	5.7	17.2	0.9	168	77	80	62	241.9	77.4	21.568	21568	21568	67.3144
264	A084	9	Microalbuminuria	Female	51	74.4	152	32.2022	115	67	1	1	1	0	0	1	0	34.8	122	5.3	6.6	0.5	102	25	48	208	34.9	99.8	10.5389	10538.9	10538.9	112.422
265	A086	9	Microalbuminuria	Male	48	53	165	19.4674	122	87	1	1	0	1	0	1	1	142.5	224	12.7	10.1	0.8	125	41	68	121	255.4	55.8	19.2492	19249.2	19249.2	105.635
266	A087	12	Microalbuminuria	Female	66	44	147	20.3619	134	67	1	1	1	0	0	0	0	74.6	374	15.2	20.8	0.8	157	63	88	91	283.7	26.3	55.9518	55951.8		77.0727
267	PR006/56	20	Microalbuminuria	Male	56	84			149	85	1	1	1	0	0	1	1	30.4	191	7.9	12.7	0.9	179	41	119	127	71.2	42.7	18.5911	18591.1	18591.1	95.143
268	PR013/56	8	Microalbuminuria	Female	66	59.6			135	74	1	1	1	0	0	0	0	38.3	91	4.9	0.6	0.7	134	63	65	72	49.7	77.1	7.46131	7461.31	7461.31	90.5759
269	PR018/56		Microalbuminuria	Female	74	48			159	78	1	1	1	0	1	0	0	39.7	124	6.3	14.1	1.1	94	47	37	103	232.2	17.1	60.2089	60208.9		49.5777
270	PR027/56	6	Microalbuminuria	Female	64	66.4			152	80	1	1	1	0	0	0	0	20.2	389	12.9	8.7	0.7	175	60	100	207	79.2	25.5	59.6225	59622.5		91.8575
271	PR035/56	20	Microalbuminuria	Female	86	61.5			102	51	1	1	1	0	0	0	0	77	133	6.5	17.1	1.4	144	48	81	104	44.3	173.8	8.3272	8327.2	8327.2	34.0449
272	PR036/56	9	Microalbuminuria	Female	61	60			128	78	1	0	1	0	0	0	0	28.7	129	7.9	8.3	0.5	135	50	74	96	38.5	74.5	17.8196	17819.6	17819.6	104.796
273	PR037/56		Microalbuminuria	Female	78	58.4			169	104	1	1	1	0	0	0	0	21.5	175	6.7	9.1	0.6	165	74	83	106	174.8	12.3	48.3221	48322.1		87.5849
274	PR043/56	20	Microalbuminuria	Female	74	49			142	79	1	1	1	1	0	0	0	21.2	133	6.7	13.9	0.8	149	60	63	195	47.3	44.8	22.9815	22981.5	22981.5	72.8609
275	PR045/56		Microalbuminuria	Female	73	33.7			113	70	1	1	0	0	0	0	0	42.3	146	7.1	15.9	0.5	133	52	72	53	40.3	105	6.7833	6783.3	6783.3	96.3238
276	PR046/56	3	Microalbuminuria	Female	56	75.9			106	70	1	1	1	0	0	0	0	47.4	133	6.6	18.6	1	137	56	70	42	37.7	125.7	5.50688	5506.88	5506.88	63.1312
277	PR048/56	2	Microalbuminuria	Female	62	77.6			128	72	1	1	1	0	0	0	0	124.4	110	6	11.9	0.6	170	34	117	164	86	144.6	8.05421	8054.21	8054.21	98.0035
278	PR050/56	2	Microalbuminuria	Female	62	51.2			109	63	1	1	1	0	0	0	0	43.3	90	6	14.4	0.9	201	60	135	86	31.7	136.6	6.11635	6116.35	6116.35	68.748
279	PR057/56		Microalbuminuria	Male	72	51			155	72	1	1	1	0	0			54.4	214	8.5	29.9	1.6			116		36.6	148.8	8.76307	8763.07	8763.07	42.4095
280	PR078/57	4	Microalbuminuria	Male	84				109	63	1	1	1	1	1			15.1	87	5.9	20.8	1.5	172	52	111	109	30.6	49.4	23.5757	23575.7	23575.7	42.1445
281	PR081/57	4	Microalbuminuria	Male	78	74			131	73	1	1	1	0	1			56.5	154	7.8	16.5	1.3	141	55	79	83	98.8	57.2	25.7261	25726.1	25726.1	52.2615
282	PR088/57	4	Microalbuminuria	Female	59	63			114	80	1	1	1	0	0	0	0	88.8	112	6.1		0.6	167	54	103	156	191.4	46.4	32.2392	32239.2	32239.2	100.091
283	PR089/57	3	Microalbuminuria	Female	53	91			132	89	1	1	1	0	0	0	0	41.8	151	7.3	18.9	1.1	246	60	158	151	100.5	41.6	17.1213	17121.3	17121.3	57.4583
284	PR093/57	6	Microalbuminuria	Female	65	75			150	90	1	1	0	0	0	0	0	40.9	158	7.4	13.4	0.7	170	60	90	213	113.6	36	20.3452	20345.2	20345.2	91.2145
285	PR095/57	3	Microalbuminuria	Male	69	56			148	83	1	1	1	0	0	0	0	57.1	172		14.2	0.8	148	52	89	62	136.6	41.8	52.416	52416		91.1467
286	PR097/57	4	Microalbuminuria	Female	71	56			145	63	1	1	1	1	1	0	0	21.4	147	6.2	33.6	1.3	138	36	63	223	36.5	58.6	15.7071	15707.1	15707.1	41.3738
287	PR102/57	4	Microalbuminuria	Male	77	68			150	70	1	1	1	0	0	0	0	22.7	63	6.3	16.5	1	141	47	87	75	39.6	57.3	26.5336	26533.6	26533.6	72.2754
288	PR112/57	4	Microalbuminuria	Male	64	68			124	75	1	1	1	0	0	0	0	6.2	159	7.7	14	1	110	36	58	125	32.8	18.9	68.9918	68991.8		79.1863
289	PR115/57	9	Microalbuminuria	Male	66	80			129	64	1	1	1	0	1			104.5	180	6.6	14.1	1.1	145	35	79	160	192.4	54.3	19.781	19781	19781	69.5833
290	PR130/57	20	Microalbuminuria	Female	84	48			142	84	1	1	1	0	0	0	0	51.6	96	6.5	10	0.8	134	44	77	88	98.3	52.5	19.1903	19190.3	19190.3	67.9183
291	PR138/57	4	Microalbuminuria	Male	72	80			130	70	1	1	1	0	1			21.5	207	7	44.7	3.8	105	24	63	77	80.2	26.8	20.0588	20058.8	20058.8	14.9034
292	PR139/57	4	Microalbuminuria	Female	77	99			169	85	1	1	1	0	0	0	0	17.3	110	6.3	18.5	0.8	150	67	71	106	86.9	19.9	49.5244	49524.4		71.3415
293	PR141/57	4	Microalbuminuria	Female	63	92			184	95	1	1	1	0	0	0	0	19.4	100	5.9	9	0.6	187	55	115	119	78.9	24.6	33.1137	33113.7	33113.7	97.3174
294	PR150/57	4	Microalbuminuria	Male	69	75			190	84	1	1	1	0	1	1	1	36.4	137	6.3	17.1	1.8	158	36	105	153	175	20.8	68.4187	68418.7		37.564
295	PR151/57	2	Microalbuminuria	Male	84	64			128	64	1	0	1	1	0			21.3	62	9.5	24	1.5	158	42	96	131	71.5	29.8	25.2602	25260.2	25260.2	42.1445
296	PR153/57	10	Microalbuminuria	Male	56	102			161	89	1	1	1	0	0	1		29.2	124	6.6	15.6	1.1	140	34	81	188	115.4	25.3	38.0912	38091.2		74.647
297	PR155/57	15	Microalbuminuria	Female	77	73			140	80	1	1	1	0	0			45	160	8	15.1	1	151	65	74	138	138.9	32.4	16.5919	16591.9	16591.9	54.4726
298	PR157/57	4	Microalbuminuria	Male	59	66			132	78	1	1	1	0	0	0	0	16.9	158	4.7	14.6	1.1	217	52	140	159	42.6	39.7	20.5188	20518.8	20518.8	73.0904
299	PR161/57	10	Microalbuminuria	Male	76	66			138	107	1	1	0	0	0			22.9	221	10.6	11.7	0.8	131	40	83	85	57.4	39.9	14.8963	14896.3	14896.3	86.7732
300	ANG014	8	Macroalbuminuria	Male	58	85			157	83	1	1	1	0	0	1	1	400	170	10.5	11.6	0.9	239	37	163	293		198.1	1.02416	1024.16	1024.16	93.8157
301	ANG041		Macroalbuminuria	Male	55	61.7			165	95	1	1	1	0	1	1	0	400	127	5.6	72.3	5	114	32	67	74		65	5.02493	5024.93	5024.93	12.0518
302	ANG047	15	Macroalbuminuria	Male	69	80			132	67	1	1	1	0	1	0	0	400	136	7.7	43.8	3.9	174	42	106	133		79	2.56819	2568.19	2568.19	14.7502
303	ANG048	10	Macroalbuminuria	Male	61	84.8			151	82	1	1	1	0	1	1	1	400	95	4.3	63.5	8.6	206	34	153	158		52	4.1825	4182.5	4182.5	5.99783
304	ANG050	19	Macroalbuminuria	Male	65	80.5			127	60	1	1	1	0	1	1	1	400	153	10.6	32.7	2.6	239	70	160	150		133	1.63526	1635.26	1635.26	24.7683
305	ANG055	11	Macroalbuminuria	Female	74	75			152	98	1	1	1	0	1	0	0	400	93	7.6	34.6	6.1	186	52	110	156		74.1	3.97132	3971.32	3971.32	6.24981
306	ANG061	12	Macroalbuminuria	Male	62	65			132	70	1	1	1	0	1	1	0	400	121	9.4	16.6	1.9	141	23	69	352		63.2	4.1588	4158.8	4158.8	36.9606
307	ANG063	12	Macroalbuminuria	Male	80	78			130	70	1	1	1	0	1	0	1	400	177	6.6	21.7	2.3	117	54	86	108		54.2	3.2196	3219.6	3219.6	25.8529
308	ANG065	20	Macroalbuminuria	Female	76	68.1			160	70	1	1	1	0	1	0	0	400	105	8.9	11.3	0.9	160	48	99	135		47.9	4.23564	4235.64	4235.64	62.3088
309	ANG066	30	Macroalbuminuria	Male	69	54			134	68	1	1	1	0	1	1	1	400	126	7.3	54.8	5.1	138	39	90	97		48	8.93082	8930.82	8930.82	10.6646
310	ANG067	12	Macroalbuminuria	Female	80	54			149	64	1	1	1	0	1	0	0	400	239	7.2	50.9	3.9	156	29	91	313		49.3	5.96907	5969.07	5969.07	10.2903
311	ANG096	6	Macroalbuminuria	Female	50	63			120	80	1	1	1	0	1	0	0	400	118	6.3	10.3	0.7	211	79	115	125		21.9	84.3693	84369.3	84369.3	101.35
312	ANG099	22	Macroalbuminuria	Female	65	63			130	60	1	1	1	0	1	0	0	400	86	7.8	70	5.5	180	51	122	92		97.3	3.18949	3189.49	3189.49	7.54551
313	ANG100	15	Macroalbuminuria	Male	50	70			176	93	1	1	1	0	1	1	1	400	175	11.1	20.7	1.5	137	31	76	111		66.7	3.94057	3940.57	3940.57	53.5139
314	ANG101	12	Macroalbuminuria	Male	66	73			127	60	1	1	1	0	1	1	1	400	205	9	44.6	3.2	150	35	79	196		163.2	2.30847	2308.47	2308.47	19.1347
315	ANG104	2	Macroalbuminuria	Male	51	72			139	80	1	1	1	0	1	1	1	400	107	5.7	27.7	2.3	159	57	88	169		86	3.98975	3989.75	3989.75	31.6943
316	ANG115	8	Macroalbuminuria	Male	65	65			140	70	1	1	1	0	1	1	1	400	116	6.6	92.6	6.7	165	56	73	131		63.4	4.89491	4894.91	4894.91	7.88633
317	ANG116	6	Macroalbuminuria	Male	61	79.4	167	28.47	130	70	1	1	1	1	1	1	1	400	204	8.1	23.9	2.2	253	34	184	281		76.6	3.63498	3634.98	3634.98	31.1755
318	ANG117	5	Macroalbuminuria	Female	62	63.2			137	76	1	1	1	0	1	0	0	400	130	7.1	41.8	2.3	160	52	94	167		64.4	2.92787	2927.87	2927.87	22.1111
319	ANG207	2	Macroalbuminuria	Male	80	67			155	100	1	1	1	0	1	0	0	400	117	6.1	17.1	2	152	54	89	104		157.9	2.06853	2068.53	2068.53	30.6121
320	ANG123	20	Macroalbuminuria	Female	68	70			149	57	1	1	1	1	1	0	0	400	261	15.5	40.7	2.2	188	48	114	225		47.6	1.32013	1320.13	1320.13	22.369
321	ANG124	5	Macroalbuminuria	Male	52	60			150	72	1	1	1	0	1	0	0	400	107	6.5	26.1	2.3	157	61	65	115		175.6	0.619878	619.878	619.878	31.4724
322	ANG125	11	Macroalbuminuria	Female	69	42.8			155	63	1	1	1	0	1	0	0	400	83	4.4	26.7	1.7	248	106	125	123		63.8	7.27676	7276.76	7276.76	30.3369
323	ANG174	10	Macroalbuminuria	Male	74	66			147	75	1	1	1	1	1	0	0	400	111	11.9	24	1.6	274	52	151	100		90.8	2.89467	2894.67	2894.67	41.8178
324	ANG214	10	Macroalbuminuria	Male	66	76.8			149	95	1	1	1	0	1	0	0	400	149	6.1	42.6	2.5	158	63	85	94		120.8	2.97871	2978.71	2978.71	25.7893
325	ANG215	13	Macroalbuminuria	Male	65	60			128	64	1	1	1	0	1	1	1	400	131	7	84.4	4.1	145	91	44	54		54.8	14.8649	14864.9	14864.9	14.2805
326	ANG216	11	Macroalbuminuria	Male	79	68.3			125	71	1	1	1	1	1	1	1	400	226	9.7	33.7	3.8	260	45	110	181		151.3	3.06846	3068.46	3068.46	14.1883
327	ANG218	3	Macroalbuminuria	Female	60	50			120	80	1	1	0	0	0	0	0	11.7	284	9.7	12.5	0.7	202	54	131	62	354.5	8.4	15.9685	15968.5	15968.5	94.4751
328	ANG222	20	Macroalbuminuria	Female	78	47.8			160	60	1	1	1	0	1	0	0	400	107	5.3	22.7	1.2	193	64	121	97		58.3	2.30079	2300.79	2300.79	43.3908
329	ANG225	7	Macroalbuminuria	Female	69	78.7			116	69	1	1	1	0	1	0	0	400	228	10	17.5	1.1	181	74	94	112		69.9	3.54038	3540.38	3540.38	51.35
330	ANG241	10	Macroalbuminuria	Female	72	60			166	86	1	1	1	0	1	0	0	400	158	6.5	18.1	0.9	336	43	259	182		147.4	2.32781	2327.81	2327.81	64.0845
331	ANG243		Macroalbuminuria	Female	59	60.7	145	28.8704	159	80	1	1	1	0	1	0	0	400	104	6.8	8.5	0.9	153	63	76	103		252.6	0.803195	803.195	803.195	70.2122
332	ANG248	10	Macroalbuminuria	Female	46	44			144	77	1	1	1	0	1	0	0	400	361	12.9	17	1.3	446	41	366	327		34.7	18.8071	18807.1	18807.1	49.3167
333	ANG251	3	Macroalbuminuria	Male	43	83	162	31.6263	127	86	1	1	1	0	0			400	112	9.1	11.5	0.9	179	48	93	337		17.3	11.7276	11727.6	11727.6	104.241
334	ANG255	5	Macroalbuminuria	Female	72	58			134	75	1	1	1	0	1	0	0	400	135	9.7	18.4	1.7	154	36	103	150		107.7	1.75074	1750.74	1750.74	29.7043
335	ANG256	5	Macroalbuminuria	Female	76	51.9			160	58	1	1	1	0	1	0	0	400	137	7.6	14.6	1.3	357	35	264	421		59.3	5.23334	5233.34	5233.34	39.9458
336	ANG257	8	Macroalbuminuria	Male	75	52.3			140	60	1	1	1	0	1	1	1	400	122	7.2	21.1	1.4	177	41	120	122		135.3	1.60746	1607.46	1607.46	48.8004
337	ANG260	16	Macroalbuminuria	Male	72	70			128	73	1	1	1	1	1	0	0	400	159	8.6	30.5	1.9	161	52	78	239		78.9	0.934244	934.244	934.244	34.4533
338	ANG277	10	Macroalbuminuria	Male	64	86			130	86	1	1	1	0	1	0	0	400	143	8	14	1.5	169	52	99	163		85.4	0.49828	498.28	498.28	48.5016
339	ANG286		Macroalbuminuria	Male	44	82			125	81	1	0	1	0	1	1	0	400	181	6.4	35.4	3.3	212	68	131	145		88.5	41.4822	41482.2	41482.2	21.517
340	ANG287	30	Macroalbuminuria	Female	46	48			111	66	1	1	1	0	1	0	0	157.8			27.6	2.2	172	73	95	40	458.7	27.8	9.45454	9454.54	9454.54	26.1073
341	ANG288		Macroalbuminuria	Female	51	60			119	79	1	1	1	0	1	0	0	400	169		60.4	4.7	201	33	132	307		25.6	16.0614	16061.4	16061.4	10.0677
342	PR011/56	3	Macroalbuminuria	Female	47	102			131	69	1	1	1	0	0	0	0	400	117	5.8	9.9	0.5	145	65	88	92		21	17.9401	17940.1	17940.1	115.625
343	PR015/56	4	Macroalbuminuria	Male	43	88			148	98	1	1	1	0	0			400	147	7.8	11.3	0.8	190	39	121	204		139.7	0.868436	868.436	868.436	109.411
344	PR016/56	6	Macroalbuminuria	Male	63	80			121	81	1	1	1	0	1	0	0	400	139	6.4	45.4	2.7	132	37	83	99		114.2	1.40753	1407.53	1407.53	23.9984
345	PR020/56	10	Macroalbuminuria	Male	35	79			136	86	1	0	1	0	0			318	256	9.5	16.4	0.9	256	44	172	283	393.1	80.9	3.05899	3058.99	3058.99	110.266
346	PR025/56	15	Macroalbuminuria	Male	74	107.5	178	33.9288	150	65	1	1	1	0	0			400	128	9.3	21.6	1.5	160	37	108	121		147.2	1.00055	1000.55	1000.55	45.2114
347	A001	14	Macroalbuminuria	Female	58	68			127	71	1	1	1	0	1			400		6.5	54	3.3						81.9	24.7942	12775.1	12775.1	14.698
348	A011	8	Macroalbuminuria	Male	67	72	154	30.3593	140	78	1	1	1	0	0		1	400	164	7.9	9.2	0.8	173	52	103	113		111.2	9.25874	9258.74	9258.74	92.4363
349	A012	20	Macroalbuminuria	Male	74	73	180	22.5309	113	62	1	1	1	1	1	1	1	400	203	7.8	22.2	2.1	161	84	68	64		66.4	26.6669	26666.9	26666.9	30.1009
350	A014	22	Macroalbuminuria	Female	76	50	150	22.2222	140	70	1	1	1	0	1	0	0	400	88	8.8	55.1	5.4	190	35	122	221		62	13.8149	13814.9	13814.9	7.1411
351	A015	13	Macroalbuminuria	Male	73	61.9	158	24.7957	115	62	1	1	1	0	1	1	1	400	114	6.5	48.2	4	208	43	120	262		104.8	10.036	10036	10036	13.9092
352	A028	8	Macroalbuminuria	Female	62	48	152	20.7756	180	80	1	1	0	0	0			400	219	9.3	11	0.7	413	69	307	299		37	19.2499	19249.9	19249.9	93.1571
353	A034	20	Macroalbuminuria	Female	63	52	152	22.5069	147	60	1	1	1	0	1	0	0	400	237	8.8	38.1	2.4	186	51	113	163		26.7	61.5835	61583.5	61583.5	20.8551
354	A041	5	Macroalbuminuria	Female	69	77	159	30.4577	140	84	1	1	1	0	1	0	0	400	127	6.6	15.3	0.7	182	54	109	141		27.3	70.5326	70532.6	70532.6	88.6871
355	A044	15	Macroalbuminuria	Male	67	72.6	162	27.6635	153	86	1	1	1	0	1	0	0	400	91	6.8	35.5	3.7	106	49	105	101		48.8	14.1847	14184.7	14184.7	15.942
356	A045	10	Macroalbuminuria	Male	63	91	171	31.1207	118	71	1	1	1	0	1	0	0	400	93	8.9	30	1.8			59			56.8	34.3605	34360.5	34360.5	39.1811
357	A050	14	Macroalbuminuria	Male	56	74	167	26.5338	140	70	1	1	1	0	1	1	1	400	66	6.7	35.7	3.6	204	30	146	137		71.9	11.0409	11040.9	11040.9	17.8027
358	A056	5	Macroalbuminuria	Female	48	82	161	31.6346	150	81	1	1	1	0	1	1	0	400	74	12.6	21.3	1.8	129	38	96	161		59.6	17.2747	17274.7	17274.7	32.8115
359	A061	10	Macroalbuminuria	Female	58	54	156	22.1893	150	70	1	1	1	0	1	0	0	400	247	8.3	27.4	1.2	160	42	85	197		33.2	31.6801	31680.1	31680.1	49.9358
360	A063	7	Macroalbuminuria	Female	59	87	153	37.1652	117	92	1	1	1	0	1	0	0	400	152	6.9	14.1	0.8	169	43	116	121		29.7	28.8393	28839.3	28839.3	80.9573
361	A066	10	Macroalbuminuria	Male	40	58	156	23.833	120	80	1	0	0	0	0	1	1	118	152	6.9	14.1	0.8	169	43	116	121	485.6	24.3	51.7306	51730.6	51730.6	111.741
362	A076	5	Macroalbuminuria	Male	59	59.5	167	21.3346	130	80	1	1	1	0	0	0	0	400	255	7.4	21.7	1.8	194	51	132	138		87.4	5.72729	5727.29	5727.29	40.2976
363	A078	18	Macroalbuminuria	Male	69	78.6	160	30.7031	141	74	1	1	1	1	0	0	1	400	204	8.5	33	2	185	43	130	167		73.9	7.27437	7274.37	7274.37	33.0713
364	A079	9	Macroalbuminuria	Male	63	60.4	157	24.504	139	75	1	1	1	1	0	0	0	400	93	6.6	32.6	2.1	141	43	95	68		105.5	7.32916	7329.16	7329.16	32.519
365	A085	8	Macroalbuminuria	Female	59	67.3	154	28.3775	130	74	1	1	1	0	0	0	0	400	196	9.6	14.1	0.8	354	31	106	1292		128.5	6.17775	6177.75	6177.75	80.9573
366	A089	16	Macroalbuminuria	Male	60	68	165	24.977	171	96	1	1	0	0	0	0	0	400	158	7.5	26.3	1.7	194	76	105	99		57.4	17.1696	17169.6	17169.6	42.8786
367	A090	20	Macroalbuminuria	Male	55	71	167	25.4581	143	85	1	1	1	0	0	0	0	400	119	6.8	11.6	0.9	192	43	117	215		80	28.4044	28404.4	28404.4	95.8137
368	PR032/56	30	Macroalbuminuria	Male	76	79			149	72	1	1	1	0	1			400	305	10.6	41	2.9	191	38	106	320		183	33.8759	33875.9	33875.9	20.091
369	PR033/56		Macroalbuminuria	Male	77	69			169	71	1	1	1	0	0			400	96	6.7		1.1	96	41	50	54		45.3	34.6497	34649.7	34649.7	64.409
370	PR052/56	9	Macroalbuminuria	Female	64	60.4			132	82	1	1	0	0	0	0	0	400	145	7	9	0.6	138	45	87	113		312.6	7.35649	7356.49	7356.49	96.6362
371	PR075/57	2	Macroalbuminuria	Male	51	94.5			116	83	1	1	1	0	0	0	1	400	117	5.8	10.4	0.9	174	50	110	190		32.2	39.7653	12943	12943	98.5441
372	PR080/57	4	Macroalbuminuria	Female	66	45	160	17.5781	146	71	1	1	1	0	1	0	0	208.7	155	6.6	12	1.1	173	68	100	92	409.2	51	21.5012	13056.1	13056.1	52.4436
373	PR082/57	4	Macroalbuminuria	Female	72	69.8			120	62	1	1	1	0	0	0	0	187.3	133	6.2	13.2	0.8	226	46	102	161	465.9	40.2	22.8965	13205.9	13205.9	73.8918
374	PR084/57		Macroalbuminuria	Female	67		150		105	61	1	1	1	0	1			152.8	68	27.9	66	1.6	133	39	67	96	332.2	46	29.8938	13334.8	13334.8	33.1058
375	PR096/57	4	Macroalbuminuria	Female	73	63	150	28	134	80	1	1	1	0	0	0	0	400	129	6.1	14.4	1.1	149	59	80	135		43.2	21.3064	13502	13502	49.9272
376	PR098/57	2	Macroalbuminuria	Male	69	60			139	80	1	1	1	0	0	0	0	400	117	5.6		1.1			59			47.7	31.3606	13638.1	13638.1	68.1322
377	PR099/57	10	Macroalbuminuria	Female	69	63			116	91	1	1	1	0	0	0	0	397.1	145	7.8	11.7	0.9	149	54	81	172	766.6	51.8	30.7802	13773.6	13773.6	65.4493
378	PR100/57	5	Macroalbuminuria	Male	67	81	162	30.8642	133	76	1	1	1	0	0	1	1	400	117		11.1	1	149	44	82	179		42.4	23.7616	13924.3	13924.3	77.535
379	PR103/57	4	Macroalbuminuria	Female	75	44.7			140	77	1	1	1	0	0	0	0	400	115	6.6	16.3	1.1	190	60	116	151		43.4	23.2141	14062.7	14062.7	49.2307
380	PR105/57	4	Macroalbuminuria	Female	84	63.9			137	78	1	1	1	0	1	0	0	400	120		23.8	1.4			82			40.2	26.7191	14136	14136	34.5266
381	PR106/57	4	Macroalbuminuria	Male	67	80	164	29.7442	166	84	1	1	1	0	1			115.2	151		18.2	1.3	152	51	91	124	311.4	37	43.7647	14252.7	14252.7	56.4599
382	PR107/57	2	Macroalbuminuria	Female	75	62.9			124	84	1	1	1	0	0			400				0.7			106			40.7	17.4999	13251.1	13251.1	85.0269
383	PR108/57	2	Macroalbuminuria	Male	55	82			124	80	1	0	0	1	0	0	0	198	105		14.7	1.2	158	51	92	161	462.6	42.8	12.1258	13394.8	13394.8	67.667
384	PR109/57	15	Macroalbuminuria	Female	72	48			144	66	1	1	1	0	0	0	0	400	173	8.2	14.8	0.9	135	56	62	124		37.8	21.0011	13529.9	13529.9	64.0845
385	PR110/57	3	Macroalbuminuria	Female	63	67.1	151	29.4285	144	89	1	1	1	0	0	0	0	126.8	137	6.9		0.8	134	48	73	94	650.3	19.5	34.4787	13690.2	13690.2	78.7142
386	PR111/57	2	Macroalbuminuria	Male	78	76	176	24.5351	130	61	1	1	1	0	1			400	137	6.6	61.8	4.9	112	39	66	55		40.5	22.1975	13828.7	13828.7	10.5073
387	PR114/57	4	Macroalbuminuria	Female	85	61.8			130	70	1	1	0	0	1	0	0	209.7	218	9.5	35.3	1.6	181	41	105	273	507.7	41.3	21.2517	13956.4	13956.4	29.1737
388	PR117/57	4	Macroalbuminuria	Female	76	49.1			151	95	1	1	1	0	0	0	0	400	120	5.8	15	0.6	164	61	91	112		181.9	2.45396	14103.8	14103.8	88.8241
389	PR118/57	18	Macroalbuminuria	Female	50	66			123	56	1	1	1	0	0	0	0	400	217	7.5	28.1	1	168	57	92	84		116.7	5.09307	14263.5	14263.5	65.8489
390	PR120/57	20	Macroalbuminuria	Male	67	82.2	165	30.1928	115	68	1	1	1	0	1	0	0	400	181	7.3	19.9	1.5	103	29	46	228		185	2.03645	14437.7	14437.7	47.4902
391	PR124/57	3	Macroalbuminuria	Male	45	67			119	75	1	1	1	0	0	0	1	400	248	9.2	20.6	2.5	174	34	115	231		118.9	4.52124	14625.1	14625.1	29.8886
392	PR125/57	13	Macroalbuminuria	Female	70	57	153	24.3496	136	75	1	1	1	0	0			153.5	162	8.2	36.7	1.6	122	56	58	106	498.4	30.8	23.7801	14825.1	14825.1	32.4155
393	PR126/57	3	Macroalbuminuria	Male	66	79			143	86	1	1	1	0	1	0	0	153.5	176	8.2	28	1.8	170	38	104	161	508.3	30.2	28.3618	14933	14933	38.364
394	PR128/57	3	Macroalbuminuria	Male	75	65	161	25.0762	201	80	1	1	1	0	1	0	0	400	150	7.9	63.2	5.4	168	48	97	140		110.1	14.7075	15105	15105	9.54175
395	PR129/57	1	Macroalbuminuria	Male	58	78			168	100	1	1	1	0	0			400	181	8.2	13.6	1.2	170	49	100	75		111.2	15.9234	15278.2	15278.2	66.2559
396	PR135/57	8	Macroalbuminuria	Female	78	62			155	76	1	1	1	0	1	1	1	370.8	181	7.5	16.9	1.1	200	47	134	144	1333.8	27.8	29.3021	15284.1	15284.1	48.2041
397	PR136/57	10	Macroalbuminuria	Female	62	80			152	78	1	1	1	0	0	0	0	366	167	6	24.7	1.2	176	71	105	78	1297.9	28.2	22.448	15458.6	15458.6	48.5522
398	PR143/57	2	Macroalbuminuria	Male	58	71			151	90	1	1	0	0	0	0	1	400	201	5.9	21	1.2	155	73	66	168		93.9	8.67516	15451.3	15451.3	66.2559
399	PR144/57	4	Macroalbuminuria	Male	75	55.2			127	70	1	1	0	0	1	1		34.2	108	6.8	27.7	1.5	150	50	92	60	367.7	9.3	101.291	15639.2	15639.2	44.895
400	PR146/57	4	Macroalbuminuria	Female	82	34	150	15.1111	150	79	1	1	1	0	0	0	0	400	104	5.6	15.5	0.6	125	79	46	75		30.7	39.4337	15812	15812	85.1582
401	PR147/57	5	Macroalbuminuria	Female	83	64			140	80	1	1	0	0	1	0	0	400	131	5.6	23.9	3.1	150	31	81	252		30.7	41.7082	16004.7	16004.7	13.299
402	PR167/57	4	Macroalbuminuria	Male	73	78			143	70	1	1	1	0	0	0	0	274.5	159	6.6	13.3	1	119	29	74	146	319.6	85.9	9.00147	16221.8	16221.8	74.335
403	PR168/57	10	Macroalbuminuria	Female	74	76.5	155	31.8418	166	86	1	1	1	0	1			400	82	11.9	21.4	1.8	219	60	149	66		58.7	7.60435	16184.9	16184.9	27.3342
404	PR169/57	4	Macroalbuminuria	Female	78	64			140	82	1	1	1	0	0	0	0	245.2	138	6	22.5	1.4	253	66	180	94	325.2	75.4	14.2455	16248.6	16248.6	36.0129
405	PR171/57	4	Macroalbuminuria	Male	80	75			127	77	1	1	1	0	1	0	0	400	65	7	29	2.1	122	27	78	112		79.4	14.668	16455.7	16455.7	28.8586
406	PR172/57	4	Macroalbuminuria	Male	58	92			136	77	1	1	1	0	1	0	0	267.5	274	10.9	23.6	1.5	240	35	173	225	310.3	86.2	10.4292	16616	16616	50.5895
407	PR173/57	20	Macroalbuminuria	Male	80	99			154	84	1	1	1	0	1	0	0	400	194	7.7	39.5	3	146	38	91	136		76.2	13.5114	16830.4	16830.4	18.7499
408	AB008/57	10	Macroalbuminuria	Female	79	60			145	63	1	1	1	0	1	0	0	400	210	9.4	20.8	2	180	52	98	212		170.6	7.50552	17057.5	17057.5	23.2344
409	AB005/57	20	Macroalbuminuria	Male	60	88			110	57	1	1	0	0	1			400	94	6.1	85.1	11.5	133	42	74	110		73.6	19.009	17294	17294	4.25079
410	AB012/57	20	Macroalbuminuria	Male	77	78			132	53	1	1	1	0	1			400	83	7.1	59.2	3.9	141	47	83	125		126.1	8.51791	16948.5	16948.5	13.9442
411	AB013/57	10	Macroalbuminuria	Male	65	98			143	79	1	1	1	0	0			372.1	160	7	16.4	1	162	49	72	276	331	112.4	7.80868	17055.6	17055.6	78.632
412	AB014/57	8	Macroalbuminuria	Male	61	95			138	88	1	1	1	0	1			400	211	6.7	18.4	1.5	150	58	74	160		153.1	18.6985	17069.8	17069.8	49.5345
413	AB016/57	30	Macroalbuminuria	Female	76	48			164	79	1	1	1	0	1			400	216	8.2	38.1	4.7	144	60	70	70		67	22.3269	17057.3	17057.3	8.44622
